# Supplementary material for: Intracoronary-Cardiosphere-Derived Cell Secretome Therapy: Effects on Ventricular Tachycardia Inducibility and Cardiac Function in a Swine Model
Source: Biomedicines. 2025 Apr 25;13(5):1043. doi: 10.3390/biomedicines13051043 (PMC12108644; doi:10.3390/biomedicines13051043)
Supplement: Supplementary file 1 [file biomedicines-13-01043-s001.zip]

Archive with 1 entries (1 files):
- biomedicines-3574864-supplementary.pdf
